# Supplementary material for: Insights into the effects of Friedreich ataxia on the left ventricle using T1 mapping and late gadolinium enhancement
Source: PLoS One. 2024 May 30;19(5):e0303969. doi: 10.1371/journal.pone.0303969 (PMC11139319; doi:10.1371/journal.pone.0303969)
Supplement: S1 File — (XLSX) [file pone.0303969.s001.xlsx]

## Sheet: Data
STUDY_ID_	PHILADELPHIA=1	DIABETES	SEX M=1	HT (cm)	WT (kg)	BSA	BMI	AGEATSCAN	ADULT=1	AOS	GAA1_	GAA2_	Sdur	LOGSDur	HCT	LVEDV (mL)	LVEDVI	LVESV (mL)	LVESVI	LVSV (mL)	LVSVI	LVEF	NLVEF=1	HR	LVM (g)	LVMI (g/m2)	CO (L/min)	CI	LVMVR (g/mL)	LVH	LVSIZE (Normal or Small)	NT1S1	NT1S2	NT1S3	NT1S1S2AVE	NT1SEG1	NT1SEG2	NT1SEG3	NT1SEG4	NT1SEG5	NT1SEG6	NT1SEG7	NT1SEG8	NT1SEG9	NT1SEG10	NT1SEG11	NT1SEG12	NT1SEG13	NT1SEG14
BIO001	1	0	0	168	57.3	1.65	20.3019	16	0	5	616	723	11	1.04139	0.34	97.6	59.1515	31.1	18.8485	66.5	40.303	68	1	82	111.1	67.3333	5.453	3.30485	1.13832	0	N	1091.12	1089.39	1109.17	1090.25	1036.45	1089.18	1073.99	1107.64	1069.57	1062.83	1040.61	1107.1	1074.4	1108.89	1080.54	1088.94	1092.67	1100.91
BIO002	1	0	0	148	38.9	1.28	17.7593	14	0	6	800	1000	8	0.90309	0.39	79.8	62.3438	16.1	12.5781	63.7	49.7656	80	1	81	90.9	71.0156	5.1597	4.03102	1.1391	0	N	1019.15	1028.05	1003.75	1023.6	1025.05	1018.69	1015.28	1025.14	1009.94	996.072	993.569	1012.4	1019.48	1032.97	1019.71	972.991	938.009	1018.03
BIO003	1	0	1	175	72.5	1.88	23.6735	28	1	13	715	877	1.12	0.049218	0.46	112	59.5745	34	18.0851	78	41.4894	70	1	70	147.1	78.2447	5.46	2.90426	1.31339	0	N	1062.84	1013.74	1037.78	1038.29	1042.79	1042.9	1018.31	1057.53	1024.5	1081.3	988.141	1015.0	1011.2	1031.34	1038.1	996.253	998.649	1042.16
BIO004	1	0	0	149	40.5	1.3	18.2424	21	1	10	510	710	11	1.04139	0.41	65	50	15.5	11.9231	49.5	38.0769	76	1	74	69.2	53.2308	3.663	2.81769	1.06462	0	S	1062.2	1066.15	1031.38	1064.17	1041.38	1037.25	1040.89	1063.74	1083.99	1055.51	1044.82	1044.7	1042.12	1072.07	1072.46	1010.63	971.829	1041.36
BIO005	1	0	1	144.8	47.3	1.36	22.5592	15	0	8	1333	733	7	0.845098	0.37	63.7	46.8382	7.8	5.73529	54.8	40.2941	87	1	88	114.5	84.1912	4.8224	3.54588	1.79749	0	S	1127.61	1119.75	1086.56	1123.68	1081.42	1129.97	1128.95	1134	1162.8	1092.78	1047.14	1118.3	1119.67	1155.5	1139.08	1055.12	1002.45	1117.45
BIO006	1	0	0	148.7	38.8	1.28	17.5473	12	0	8	833	933	4	0.60206	0.39	75.1	58.6719	10.7	8.35938	64.4	50.3125	86	1	87	83.3	65.0781	5.6028	4.37719	1.10919	0	N	999.206	1024.04	1007.49	1011.62	1004.02	1020.63	992.211	1000.58	1000.05	1001.97	1010.09	1023.7	1006.86	1005.66	1032.24	1005.16	994.276	1012.65
BIO007	1	0	0	176.5	61.2	1.76	19.6455	21	1	15	766	766	1.06	0.0253059	0.34	129.1	73.3523	24.3	13.8068	104.7	59.4886	81	1	82	110.2	62.6136	8.5854	4.87807	0.853602	0	N	1056.83	1045.29	1056.65	1051.06	1024.35	1053.68	1019.2	1028.98	1009.53	1000.16	1010.46	1054.0	1018.98	1042.18	1018.88	977.774	935.914	1009.83
BIO008	1	0	1	183	74.5	1.96	22.2461	17	0	14	770	1155	4	0.60206	0.47	158.3	80.7653	46.4	23.6735	111.9	57.0918	71	1	75	249.9	127.5	8.3925	4.28189	1.57865	1	N	1042.85	1021.84	966.71	1032.35	955.989	980.744	989.695	972.123	1057.2	993.764	984.201	987/342	993.273	978.953	1039.15	985.404	984.404	1006.49
BIO009	1	0	1	182.9	84.4	2.07	25.2299	38	1	18	229	1043	20	1.30103	0.45	108.5	52.4155	25.7	12.4155	82.9	40.0483	76	1	97	151.8	73.3333	8.0413	3.88469	1.39908	0	N	1022	991.373		1006.69	950.987	996.769	975.705	983.187	941.088	954.056	946.876	940.2	937.613	930.129	926.11	945.299	943.312	946.952
BIO010	1	0	0	152	35	1.24	15.1489	13	0	5	900	900	8	0.90309	0.43	47.1	37.9839	7.3	5.8871	39.9	32.1774	85	1	73	83.2	67.0968	2.9127	2.34895	1.76645	0	N	1053.37	1027.07	1025.2	1040.22	1020.59	1052.91	1047.19	1054.79	1044.33	1014.11	1010.94	1025.3	1043.32	1035.65	1022.07	1001.39	982.893	1028.07
BIO011	1
BIO012	1	0	0	167	79.3	1.88	28.4341	19	1	13	1399	399	6	0.778151	0.39	125.9	66.9681	22.4	11.9149	103.4	55	82	1	97	141.7	75.3723	10.0298	5.335	1.1255	0	N	1047.37	1019.21	1003.64	1033.29	992.944	1050.38	1052.7	1059.76	1037.53	1049.79	994.023	1019.3	1039.68	1026.46	1010.19	982.554	1010.03	1013.99
BIO013	1	0	0	176	90.7	2.07	29.2807	21	1	10	676	943	14	1.14613	0.43	81.4	39.3237	18.2	8.79227	63.2	30.5314	78	1	85	170.4	82.3188	5.372	2.59517	2.09337	1	S	1024.85	1012.77	1009.5	1018.81	1047.97	1071.52	1027.2	1046.34	1075.36	1032.98	1036.87	1050.4	1036.09	1044.56	1054.69	1031.3	1062.03	1054.68
BIO014	1	0	1	173	70.3	1.84	23.4889	33	1	13	454	777	20	1.30103	0.48	122.1	66.3587	29.4	15.9783	92.8	50.4348	76	1	56	123.9	67.337	5.1968	2.82435	1.01474	0	N	942.77	918.307	899.546	930.538	935.538	987.576	938.45	894.006	954.563	931.011	952.405	972.9	968.107	940.335	953.178	937.895	942.857	962.761
BIO015	1	0	1	175	63	1.77	20.5714	27	1	10	787	1095	17	1.23045		122.7	69.322	33.7	19.0395	89	50.2825	73	1	81	246.9	139.492	7.209	4.07288	2.01222	1	N	1030.12	1043.68	1085.46	1036.9	1004.18	999.671	970.229	1008.2	1053.77	1018.04	1031	1010.2	1023.76	1013.1	1021.41	1015.75	1033.44	1019.25
BIO016	1	0	1	153	42.2	1.35	18.0273	11	0	5	650	1000	6	0.778151	0.41	59.9	44.3704	9.8	7.25926	50.1	37.1111	84	1	120	110.2	81.6296	6.012	4.45333	1.83973	0	S	1005.09	1042.91	1015.13	1024	1017.98	1049.79	1029.73	1007.28	1007.22	1030.04	1013.44	1036.2	1037.18	1016.85	1027.44	1045.31	980.19	1035.72
BIO017	1	0	0	165	69.9	1.77	25.6749	19	1	9	650	950	10	1	0.42	83.8	47.3446	19.8	11.1864	64	36.1582	76	1	82	120.1	67.8531	5.248	2.96497	1.43317	0	S	1014.65	1004.5	951.918	1009.58	1025.06	1033.88	977.333	989.535	963.518	987.629	1016.69	1094.8	1039.45	1013.38	976.19	993.225	1033.78	1059.7
BIO018	1	0	0	147	55.6	1.48	25.73	15	0	7	932	932	8	0.90309	0.41	65.1	43.9865	14.3	9.66216	50.9	34.3919	78	1	93	118	79.7297	4.7337	3.19845	1.8126	1	S	1033.68	1023.17	1015.26	1028.42	1064.8	1098.39	1062.05	1084.04	1076.11	1084.64	1064.8	1067.3	1051.05	1076.83	1083.53	1083.88	1072.43	1043.77
BIO019	1	0	1	193	99.2	2.3	26.6316	19	1	6	900	1200	13	1.11394	0.47	186.2	80.9565	71.8	31.2174	114.4	49.7391	61	1	65	266.9	116.043	7.436	3.23304	1.4334	1	N	1034.46	1013.2	946.628	1023.83	1013.62	1030.86	1038.3	1047.9	1028.43	1045.81	992.356	1030.7	1043.11	1052.38	976.482	1003.39	882.707	965.437
BIO020	1	0	1	163	61	1.66	22.9591	22	1	15	590	1025	7	0.845098	0.44	76.6	46.1446	16.8	10.1205	59.8	36.0241	78	1	90	171.5	103.313	5.382	3.24217	2.2389	1	S	945.826	950.162	944.714	947.994	941.499	959.376	945.416	924.709	940.105	944.006	947.627	958.5	952.037	951.274	954.336	933.534	939.227	942.387
BIO022	1	1	0	165	54.4	1.59	19.9816	34	1	8	950	950	26	1.41497	0.4	73.5	46.2264	10.5	6.60377	63.1	39.6855	86	1	103	103.7	65.2201	6.4993	4.08761	1.41088	0	S	1033.59	1085.53	1061.32	1059.56	1015.87	1035.8	1046.41	1121.84	1007.12	1027.19	1072.78	1077.5	1070.1	1095.24	1061.12	1055.19	1066.58	1073.69
BIO023	1	0	0	163	63.5	1.68	23.9	29	1	11	892	1094	18	1.25527	0.42	106.2	63.2143	33.8	20.119	72.4	43.0952	68	1	99	99	58.9286	7.1676	4.26643	0.932203	0	N	1018.94	1036.97	933.175	1027.95	1008.82	979.763	1009.96	1046.16	1030.7	1056.33	984.092	1031.8	1036.92	1041.61	942.065	965.62	897.338	1051.49
BIO024	1	0	1	139	34.8	1.16	18.0115	10	0	6	1000	1100	4	0.60206	0.38	67.4	58.1034	11.9	10.2586	55.5	47.8448	82	1	82	113	97.4138	4.551	3.92328	1.67656	1	N	1054.36	1043.42	1050.28	1048.89	1055.04	1058.63	1055.98	1048.92	1035.34	1049.47	1044.93	1056.7	1059	1040.33	1036.77	1041.05	1053.65	1052.34
BIO025	1	0	1	177.8	70.2	1.87	22.2062	26	1	13	525	1050	13	1.11394	0.45	126.5	67.6471	35.1	18.7701	91.3	48.8235	72	1	59	163.4	87.3797	5.3867	2.88059	1.2917	0	N	932.536	903.846	936.977	918.191	949.401	936.481	897.489	869.796	940.586	966.546	928.443	937.3	904.319	861.777	918.344	926.213	969.101	958.958
BIO026	1	0	0	178	59	1.74	18.6214	25	1	5	894	1186	20	1.30103	0.38	115.1	66.1494	57.8	33.2184	57.3	32.931	50	0	81	123.8	71.1494	4.6413	2.66741	1.07559	0	N	1066.6	1063.6	1070.78	1065.1	1076.46	1091.78	1073.37	991.148	1099.78	1039.33	1026.19	1080.8	1083.58	1033.21	1050.96	1022.9	947.441	1147.55
BIO027	1	0	1	162	45.5	1.46	17.3373	24	1	10	241	929	14	1.14613	0.43	76.3	52.2603	29.8	20.411	46.3	31.7123	61	1	85	64.6	44.2466	3.9355	2.69555	0.846658	S	S		861.391	821.064	861.391	854.43	889.105	872.876	792.098	874.17	820.833	832.164	873.5	922.239	799.918	761.316	786.437	798.675	928.789
BIO028	1							13					6	0.778151	0.45
BIO029	1	0	1	193	131.5	2.59	35.303	20	1	16	690	1060	4	0.60206	0.47	173.9	67.1429	41.8	16.139	132.2	51.0425	76	1	85	224.8	86.7954	11.237	4.33861	1.2927	0	N	984.365	925.835	935.328	955.1	986.987	969.421	943.327	962.662	986.692	992.317	936.263	929.5	913.216	897.139	971.914	940.748	921.667	937.611
BIO030	1	0	0	160	57.1	1.59	22.3047	16	0	12	900	900	4	0.60206	0.39	95.7	60.1887	24.1	15.1572	71.6	45.0314	75	1	76	94.2	59.2453	5.4416	3.42239	0.984326	0	N	1035.07	1021.71	990.18	1028.39	1040.99	1029.5	999.883	1008.65	1007.88	993.504	1030.08	1046.5	988.732	996.911	985.676	989.27	968.695	984.831
BIO031	1	0	0	154	41.4	1.35	17.4566	19	1	8	800	933	8	0.90309	0.4	67.8	50.2222	9.3	6.88889	58.5	43.3333	86	1	95	101	74.8148	5.5575	4.11667	1.48968	0	S	1043.2	1082.45	1052.03	1062.82	1025.75	1049.74	1052.15	1030.4	1030.16	1033.66	1051.99	1090.9	1072.12	1062.1	1043.22	1042.81	1031.77	1063.85
BIO032	1	0	1	170	75.5	1.87	26.1246	34	1	20	300	750	14	1.14613	0.47	148.9	79.6257	36.8	19.6791	112.1	59.9465	75	1	61	135.7	72.5668	6.8381	3.65674	0.91135	0	N	932.69	932.12	961.89	932.405
BIO033	1	0	1	163	65.5	1.71	24.6528	19	1	5	769	1014	14	1.14613	0.45	99.8	58.3626	24	14.0351	75.7	44.269	76	1	81	149.3	87.3099	6.1317	3.58579	1.49599	0	S	1033.53	1038.02	1024.28	1035.77	1023.57	1004.39	1001.05	1027.82	1064.09	1036.23	1018.18	1042.9	1021.9	1035.36	1058.75	1019.54	1022.31	1031.72
BIO034	1	0	1	171	82.3	1.95	28.1454	18	0	8	733	1133	10	1	0.38	94.2	48.3077	30.6	15.6923	63.6	32.6154	68	1	104	161.7	82.9231	6.6144	3.392	1.71656	0	S		1022.9	1001.52	1022.9	924.297	1075.04	764.863	815.293	932.425	820.219	967.295	1009.7	1032.24	977.121	1058.45	1021	980.583	1009.13
BIO035	1	0	1	172.3	58	1.69	19.537	18	0	10	666	833	8	0.90309	0.45	97	57.3964	23.5	13.9053	73.5	43.4911	76	1	79	129.4	76.568	5.8065	3.4358	1.33402	0	S	978.164	949.021	988.868	963.592	982.962	968.497	966.072	948.437	967.876	964.968	971.514	948.6	933.516	967.725	992.484	941.806	976.693	955.389
BIO036	1	0	0	159	43.4	1.41	17.167	17	0	7	800	900	10	1	0.39	71	50.3546	15.3	10.8511	55.7	39.5035	78	1	88	90.3	64.0426	4.9016	3.47631	1.27183	0	S		991.6	1009.93	991.6	971.931	1189.01	1062.08	998.256	941.446	961.938	980.961	974.7	989.426	996.962	971.606	991.999	1006.29	984.404
BIO037	1	0	1	178	49	1.61	15.4652	17	0	9	400	600	8	0.90309	0.43	99.5	61.8012	26.9	16.7081	72.7	45.1553	73	1	71	125.9	78.1988	5.1617	3.20602	1.26533	0	N	944.962	967.685	986.589	956.323	987.192	1065.84	1013.56	1032.13	990.015	1015.04	878.605	1054.6	1032.14	1022.51	989.719	951.538	803.143	1060.84
BIO038	1	0	1	163	41.9	1.41	15.7703	12	0	8	933	933	4	0.60206	0.43	73	51.773	18.5	13.1206	54.5	38.6525	75	1	102	93.5	66.3121	5.559	3.94255	1.28082	0	N	1013.45	1019.86	966.658	1016.65	987.192	1065.84	1013.56	1032.13	990.015	1015.04	878.605	1054.6	1032.14	1022.51	989.719	951.538	803.143	1060.84
BIO039	1	0	0	158	48.2	1.46	19.3078	27	1	6	1000	1400	0.84	-0.0757207	0.39	81.3	55.6849	14.2	9.72603	67.1	45.9589	83	1	137.3	68	46.5753	9.21283	6.31016	0.836408	0	N	1013.82	1007.4	968.371	1010.61	990.436	982.95	1020.6	1027.14	1059.47	1018.62	1003.83	1008.4	1008.61	984.726	1026.48	1007.01	966.139	996.877
BIO040	1	0	0	150	36.7	1.26	16.3111	12	0	8	670	970	1.14	0.0569049	0.38	80.3	63.7302	16.9	13.4127	63.4	50.3175	79	1	82	91.6	72.6984	5.1988	4.12603	1.14072	1	N	995.65	1028.28	1052.89	1011.96	1007.19	1042.32	981.613	986.179	1000.04	980.065	1033.28	1041.9	1031.94	1012.2	1020.3	1031.79	1019.87	1041.38
BIO041	1	0	1	164	64.3	1.7	23.9069	21	1	8	600	600	1.16	0.064458	0.44	127.7	75.1176	25.3	14.8824	102.5	60.2941	80	1	78	147.7	86.8824	7.995	4.70294	1.15662	0	N	970.142	968.121	982.644	969.131	946.719	980.57	969.185	960.919	987.272	967.564	958.086	983.2	978.805	950.294	991.823	958.856	958.499	996.363
BIO042	1	0	0	147.3	46.3	1.37	21.3391	17	0	12	650	900	1.21	0.0827854	0.4	81	59.1241	28.8	21.0219	52.3	38.1752	64	1	87	97.9	71.4599	4.5501	3.32124	1.20864	1	N	1045.31	1062.71	1072.46	1054.01	1039.32	1040.76	1031.01	1055.86	1050.41	1051.08	1057.47	1078.4	1051.5	1057.39	1062	1081.25	1058.26	1087.5
BIO043	1	0	0	157.5	39.2	1.34	15.8025	10	0	8	699	1066	1.07	0.0293838	0.4	82.7	61.7164	24.6	18.3582	58	43.2836	70	1	94	88.2	65.8209	5.452	4.06866	1.06651	0	N	1067.39	1077.43	1062.31	1072.41	1068.94	1098.36	1062.3	1047.95	1051.71	1062.66	1075.06	1097.1	1079.66	1070.32	1052.08	1059.66	1050.07	1073.85
BIO045	1	0	0	160	45.4	1.41	17.7344	16	0	8	1033	866	8	0.90309	0.39	57.8	40.9929	12.1	8.58156	45.7	32.4113	79	1	113	95.8	67.9433	5.1641	3.66248	1.65744	N	S	1020.44	994.149	967.763	1007.29	1022.66	999.652	988.201	1030.57	1039.32	1039.58	1003.75	970.3	989.802	1025.95	1027.68	1001.2	975.219	1004.32
BIO046	1	0	1	143	32.7	1.16	15.991	10	0	9	900	900	1.88	0.274158	0.38	69	59.4828	14.1	12.1552	54.9	47.3276	80	1	82	129.5	111.638	4.5018	3.88086	1.87681	1	S	1051.99	1064.08	1061.53	1058.03	1058.55	1034.76	1027.5	1055.63	1058.88	1076.76	1066.24	1056.1	1048.59	1059.72	1060.83	1067.18	1052.63	1062.81
BIO047	1	0	0	154.9	52.2	1.49	21.7554	36	1	12	809	809	0.8	-0.09691	0.42	124.2	83.3557	59.3	39.7987	64.8	43.4899	52	0	84	98.8	66.3087	5.4432	3.65315	0.795491	0	N	1056.23	1052.49	1020.04	1054.36	1040.88	1056.78	1068.7	1046.43	1101.81	1025.22	1015.84	1064.7	1075.54	1046.24	1054.72	1032.94	1027.41	1043.31
BIO048	1	0	0	162.6	49.9	1.52	18.8738	23	1	9	520	806	1.45	0.161368	0.41	81.5	53.6184	15.9	10.4605	65.6	43.1579	80	1	92	118.2	77.7632	6.0352	3.97053	1.45031	1	S	1012.55	1021.01	1052.08	1016.78	988.519	1007.66	1011.64	1019.44	1040.49	1007.17	1024.1	1021.4	1036.67	1018.87	1047.04	1031.51	1043.82	1050.83
BIO049	1	0	1	152	47.3	1.41	20.4726	16	0	7	766	1066	1.24	0.0934217	0.46	88.4	62.695	21.5	15.2482	66.8	47.3759	76	1	93	109.3	77.5177	6.2124	4.40596	1.23643	0	N	970.786	967.418	944.121	969.102	953.452	986.91	977.67	966.834	969.973	962.632	959.669	954.0	971.855	973.554	982.202	957.885	931.027	954.499
BIO050	1	0	0	153	41	1.34	17.5146	16	0	5	1000	1000	1.33	0.123852	0.39	68.5	51.1194	10.9	8.13433	57.6	42.9851	84	1	73	91.2	68.0597	4.2048	3.13791	1.33139	0	S	1048.41	1055.19	1050.35	1051.8	1038.44	1046.87	1040.16	1055.76	1063.82	1040.25	1043.1	1051.3	1046.8	1041.14	1074.47	1056.43	1044.03	1045.16
BIO051	1	0	0	159	121.6	2.18	48.0994	19	1	10	700	866	0.87	-0.0604807	0.41	142.4	65.3211	35.9	16.4679	106.5	48.8532	75	1	86	123.6	56.6972	9.159	4.20138	0.867978	0	N	989.575	970.506	900.818	980.04	935.75	968.195	1005.05	986.948	1025.2	969.31	907.729	981.8	1000.09	952.783	990.028	910.136	822.616	951.117
BIO052	1	0	0	165	65.8	1.72	24.169	19	1	8	599	910	2.03	0.307496	0.44	82.5	47.9651	13.3	7.73256	69.3	40.2907	84	1	79	167.6	97.4419	5.4747	3.18297	2.03152	1	S	1049.83	1058.07	1043.14	1053.95	1070.31	1060.79	1054.09	1035.02	1028.91	1047.37	1056.08	1075.5	1073.14	1036.23	1028.48	1045.67	1019.91	1065.99
BIO053	1	0	1	162.6	48.7	1.5	18.4199	22	1	13	533	1500	1.29	0.11059	0.45	113.6	75.7333	33.7	22.4667	80.8	53.8667	70	1	82	146.8	97.8667	6.6256	4.41707	1.29225	1	N	967.393	964.462	984.433	965.928	952.123	976.23	959.996	970.225	975.654	964.04	932.798	964.2	960.455	966.159	993.825	971.706	989.521	979.668
BIO054	1	0	0	162	53	1.55	20.1951	34	1	20	365	953	1.05	0.0211893	0.41	70.5	45.4839	14.9	9.6129	55.5	35.8065	79	1	83	74.3	47.9355	4.6065	2.97194	1.0539	0	S	1007.97	1016.12	1060.81	1012.05	982.216	993.398	1009.74	1010.61	1027.25	1014.52	1016.2	1057.8	1006.68	1029.68	1013.77	990.514	1055.13	1045.33
BIO055	1	0	1	188	67	1.91	18.9565	23	1	11	753	808	2.09	0.320146	0.45	115.6	60.5236	27.5	14.3979	88.2	46.178	76	1	82	241.4	126.387	7.2324	3.7866	2.08824	1	S	922.925	1013.13	1029.98	968.029	938.456	892.144	817.372	898.375	961.004	934.085	997.382	992.2	971.983	991.648	999.368	991.518	977.416	1038.93
BIO056	1	0	1	172.7	76.6	1.9	25.6829	21	1	15	400	700	1.33	0.123852	0.49	102.8	54.1053	23.8	12.5263	79	41.5789	77	1	93	136.8	72	7.347	3.86684	1.33074	0	S	965.959	985.221	994.89	975.59	889.459	970.833	974.41	1019.53	985.718	945.762	912.388	978.4	976.397	1003.57	996.016	964.516	966.266	991.458
BIO057	1	0	1	175	49.7	1.6	16.2286	26	1	10	650	950	1.79	0.252853	0.44	75.4	47.125	23.1	14.4375	52.3	32.6875	69	1	87	135	84.375	4.5501	2.84381	1.79045	0	S	1021.54	991.985	983.267	1006.76	1029.01	1001.17	983.45	1037.88	1073.02	1020.16	998.622	983.4	970.854	1016.72	1055.76	1009.76	963.823	956.097
BIO058	1	0	1	175	68.5	1.83	22.3673	40	1	16	800	800	1.2	0.0791812	0.456	108.6	59.3443	21.8	11.9126	86.7	47.377	80	1	75	130	71.0383	6.5025	3.55328	1.19705	0	S	988.977	960.888	914.533	974.933	970.048	997.758	971.426	982.882	1001.32	1002.38	952.77	983.6	978.061	977.381	943.062	947.362	913.54	989.553
BIO059	1	0	0	170.2	81	1.93	27.9619	24	1	4	700	800	1.45	0.161368	0.4	100.7	52.1762	18.9	9.79275	81.8	42.3834	81	1	67	145.8	75.544	5.4806	2.83969	1.44786	0	S	978.881	1018.36	992.118	998.62	822.52	979.267	1028.89	1149.08	1062.29	874.597	908.452	995.8	1024.95	1088.98	1041.24	924.189	1019.17	1015.44
BIO060	1	0	1	139.7	35	1.17	17.9339	14	0	6	866	1266	2.32	0.365488	0.38	70.9	60.5983	12.6	10.7692	58.3	49.8291	82	1	92	164.5	140.598	5.3636	4.58427	2.32017	1	N	958.951	964.186	974.503	961.568	918.325	961.728	966.296	930.601	974.732	969.787	935.594	976.0	971.516	966.447	979.556	960.053	967.712	976.584
FA1	0	0	1	179	84	2.03	26.2164	38	1	21	527	1058	18.1	1.25768		179	88.1773	75	36.9458	104	51.2315	58	1	67	140	68.9655	6.968	3.43251	0.782123	0	N	985.7	966.9	935.7	976.3	938.018	991.988	1001.69	961.424	980.569	966.219	874.526	979.0	984.264	973.932	990.127	950.496	858.359	953.836
FA2	0	0	1	178	82.5	2.01	26.0384	26	1	6	713	875	21.5	1.33244		281	139.801	220	109.453	51	25.3731	18	0	74	215	106.965	3.774	1.87761	0.765125	1	D	1029.7	1092.3	1114.3	1061	1015.81	1038.62	1018.86	1011.91	1023.75	1018.75	1075.19	1076.7	1041.93	1056.26	1075.56	1043.61	1124.1	1068.84
FA3	0	0	0	168	87	1.98	30.8248	36	1	8	700	1010	28.5	1.45484		112	56.5657	40	20.202	72	36.3636	65	1	74	103	52.0202	5.328	2.69091	0.919643	0	S	1072.1	1051.7	1027.7	1061.9	355.687	336.503	363.409	343.398	307.301	328.575	340.481	343.6	361.091	330.269	320.018	345.373	326.385	330.248
FA4	0	0	0	164	56.5	1.61	21.0068	25	1	14	837	877	10.8	1.03342		82	50.9317	28	17.3913	54	33.5404	66	1	74	131	81.3665	3.996	2.48199	1.59756	1	S	1078.7	1081.9	1062.5	1080.3	1066.46	1075.97	1083.58	1076.73	1071.34	1078.01	1032.11	1093.3	1074.62	1071.43	1073.89	1069.91
FA6	0	0	1	174	74	1.93	24.4418	30	1	14	552	552	16.7	1.22272	0.43	208	107.772	83	43.0052	125	64.7668	60	1	51	152	78.7565	6.375	3.30311	0.730769	0	D	966.9	991.1	899.3	979	909.914	962.728	970.121	993.755	996.38	945.165	925.849	984.1	989.196	1003.49	986.58	903.19	845.231	939.952
FA7	0	0	1	180	74	1.93	22.8395	28	1	10	659	822	18.3	1.26245	0.41	135	69.9482	89	46.114	46	23.8342	34	0	87	120	62.1762	4.002	2.07358	0.888889	0	N	1067.1	1069.88	997.4	1068.49							1081.31	1103.9	1095.36	1111.46	1091.24	834.847	965.091	1094.2
FA8	0	1	1	180	110	2.29	33.9506	49	1	13	674	803	36.2	1.55871	0.4	81	35.3712	32	13.9738	48	20.9607	60	1	104	145	63.3188	4.992	2.17991	1.79012	0	S	1097.2	1030.1	963.7	1063.65	1116.02	1058.14	1095.09	1116.82	1134.47	1100.19	1089.86	1042.7	1023.63	1022.9	1107.46	1018.78	1030.74	1017.77
FA9	0	0	1	166	52	1.57	18.8707	18	0	4	566	733	13.4	1.1271	0.43	91	57.9618	34	21.6561	57	36.3057	63	1	87	131	83.4395	4.959	3.1586	1.43956	0	N	987.2	980.1	902.4	983.65	967.891	956.024	990.398	1007.67	994.913	1007.27	968.924	956.0	969.874	999.25	998.333	989.244	952.217	1031.52
		1
FA11	0	0	0	161	49.6	1.5	19.1351	45	1	13	706	811	32.3	1.5092	0.37	95	63.3333	44	29.3333	51	34	54	0	63	79	52.6667	3.213	2.142	0.831579	0	N	1012.6	1024.6	1024.8	1018.6	1006.25	1014.72	980.242	1003.02	955.434	1018.38	1002.09	1005.6	995.302	1031.34	993.212	1012.82
FA12	0	0	1	180	63	1.8	19.4444	19	1	8	873	1037	10.6	1.02531	0.43	121	67.2222	28	15.5556	93	51.6667	77	1	89	139	77.2222	8.277	4.59833	1.14876	0	N	1027.3	1025.6	1021.3	1026.45	1026.01	1038.25	1017.38	1028.24	1025.12	1008.72	991.344	1025.2	1022.62	1025.47	1035.68	1017.88	1018.32	990.449
FA13	0	0	0	153	50	1.45	21.3593	31	1	20	674	797	10.4	1.01703	0.41	83	57.2414	16	11.0345	67	46.2069	81	1	89	84	57.931	5.963	4.11241	1.01205	0	S	1043.3	1011.1	1041.5	1027.2	1009.41	1026.76	985.067	1054.44	1056.67	1036.48	967.652	1028.0	1015.91	1023.58	1031.15	986.885	1011.7	1043.48
FA14	0	0	1	183	95	2.17	28.3675	45	1	28	383	942	16.3	1.21219	0.43	145	66.8203	42	19.3548	103	47.4654	71	1	82	123	56.682	8.446	3.89217	0.848276	S	N	980.8	978	941.8	979.4	981.472	987.975	978.858	990.774	983.378	953.317	955.81	995.4	977.784	971.261	983.271	950.278	884.353	952.174
FA15	0	0	1	188	76	2.02	21.5029	35	1	23	291	912	11.4	1.0569	0.44	166	82.1782	52	25.7426	114	56.4356	69	1	79	133	65.8416	9.006	4.45842	0.801205	0	N	1002.2	989.5	973.5	995.85	990.156	984.439	998.485	1010.99	1021.51	988.24	987.478	1000.7	963.934	962.83	971.096	972.607	956.229	960.695
FA16	0	0	1	178	88	2.1	27.7743	43	1	23	554	992	20	1.30103	0.43	111	52.8571	35	16.6667	75	35.7143	68	1	70	147	70	5.25	2.5	1.32432	0	S	972.9	979	1001.7	975.95	960.612	1030.52	956.057	949.095	948.037	960.988	928.819	961.6	976.044	961.955	997.989	973.175	940.18	974.498
FA17	0	0	1	172	70	1.83	23.6614	27	1	11	739	891	15.8	1.19866	0.46	198	108.197	99	54.0984	100	54.6448	50	0	53	158	86.3388	5.3	2.89617	0.79798	0	D	950.5	961.3	957.8	955.9	920.884	935.519	947.407	994.524	1001.26	970.461	929.406	956.6	949.294	976.305	987.813	965.426	935.997	958.896
FA18	0	0	1	176	79	1.95	25.5036	39	1	13	326	730	25.7	1.40993	0.42	127	65.1282	28	14.359	99	50.7692	78	1	73	139	71.2821	7.227	3.70615	1.09449	0	N	997.1	960.7	944.4	978.9	961.415	1009.61	1013.16	1044.85	980.586	971.912	939.093	954.1	987.561	964.013	974.73	944.49	973.068	939.941
FA19	0	0	0	173	55	1.65	18.3768	26	1	9	694	1000	16.7	1.22272	0.4	74	44.8485	17	10.303	58	35.1515	78	1	93	102	61.8182	5.394	3.26909	1.37838	0	S	995.9	1008.5	1010.1	1002.2	981.663	1006.16	1003.65	1013.13	1001.88	995.881	976.552	1018.5	1008.51	993.138	1007.55	999.471	981.765	1022.37
FA21	0	0	0	172	61	1.72	20.6193	20	1	12	685	1064	8.2	0.913814	0.39	99	57.5581	35	20.3488	64	37.2093	65	1	72	105	61.0465	4.608	2.67907	1.06061	0	S	983.079	969.687	992.789	976.383	967.786	984.494	974.143	997.496	988.355	958.526	951.881	958.8	976.997	987.938	997.49	970.797	974.607	966.031
FA22	0	0	1	177	92		29.3658			28	320	320	15	1.17609	0.43
FA23	0	0	0	145	54	1.44	25.6837	12	0	6	776	885	5.3	0.724276	0.35	103	71.5278	10	6.94444	93	64.5833	90	1	106	183	127.083	9.858	6.84583	1.7767	1	N	1084.3	1083.3	1069.8	1083.8	1076.62	1075.97	1076.38	1093.99	1077.41	1102.19	1097.96	1093.6	1087.62	1070.64	1055.97	1073.44	1064.53	1073.86
FA24	0	0	1	172	60	1.71	20.2812	21	1	13	689	727	7.7	0.886491	0.43	95	55.5556	18	10.5263	77	45.0292	81	1	88	140	81.8713	6.776	3.96257	1.47368	0	S	996.835	1024.46	1025.56	1010.65	982.965	985.022	1015.81	978.577	1013.3	1005.74	1015.08	1035.2	1016.95	1020.78	1025.08	1014.56	1014.52	1032.4
FA25	0	0	0	160	90	1.93	35.1562	36	1	2	805	1072	33.8	1.52892	0.42	89	46.114	15	7.77202	74	38.342	83	1	93	146	75.6477	6.882	3.5658	1.64045	0	S	1041.6	1037	978	1039.3	1038.5	1022.84	1048.86	1039.38	1029.79	1078.48	968.544	1021.9	1070.88	1037.98	1028.85	1048.98	933.944	998.586
FA26	0	0	1	180	70	1.89	21.6049	26	1	19	280	700	7.3	0.863323	0.51	154	81.4815	56	29.6296	98	51.8519	64	1	70	140	74.0741	6.86	3.62963	0.909091	0	N	939.3	928.3	917.4	933.8	901.493	953.207	953.764	940.207	931.873	904.885	891.873	936.6	939.916	944.387	941.612	901.534	863.346	927.709
FA28	0	0	0	151	34	1.22	14.9116	11	0	2	750	950	9	0.954243	0.4	83	68.0328	21	17.2131	63	51.6393	75	1	102	134	109.8	6.3	3.62963	1.6	1	N	1045.02	1039.87	1078.32	1042.44	1019.99	1060	1057.46	1038.26	1010.78	1029.78	1000.8	1038.609	1060.6	1069.88	1040.41	1030.99	1023.71	1082.41
FA29	0	0	0	175	50.5	1.61	16.4898	30	1	13	747	875	16.7	1.22272	0.4	98	60.8696	28	17.3913	70	43.4783	72	1	89	109	67.7019	6.23	3.86957	1.11224	0	S	1055.56	1048.23	1093.14	1051.9
FA30	0	0	1	176	86	2.03	27.7634	40	1	29	215	237	11	1.04139	0.45	145	71.4286	58	28.5714	87	42.8571	60	1	87	116	57.1429	7.569	3.72857	0.8	0	N	1056.13	1012.01	1021.04	1034.07	1021.18	1105.02	1027.9	1053.34	1000.2	990.978	1005.03	995.4	1014.22	1032.03	1026.98	957.459
FA31	0	0	0	160	55	1.56	21.4844	26	1	7	998	998	19.1	1.28103	0.35	114	73.0769	38	24.359	76	48.7179	67	1	67	115	73.7179	5.092	3.2641	1.00877	0	N	1033.6	1032.1	982.2	1032.85	1009.05	1030.4	1019.99	1047.45	1061.86	1011.16	1006.48	1006.6	1035.61	1040.38	1032.42	971.718	967.442	1031.11
FA32	0		1	161	45.5		17.5533	16	0	7	550	750	9	0.954243	0.39
FA33	0	0	1	186	110	2.3	31.7956	34	1	27	430	980	7.3	0.863323	0.48	154	66.9565	60	26.087	94	40.8696	61	1	80	202	87.8261	7.52	3.26957	1.31169	0	N	985.6	957.6	970.5	971.6	933.899	1012.81	955.536	951.593	992.721	941.729	937.931	955.0	979.694	954.667	957.879	900.771
FA34	0	0	1	178	70	1.87	22.0932	24	1	15	441	1002	8.7	0.939519	0.44	137	73.262	43	22.9947	94	50.2674	69	1	99	111	59.3583	9.306	4.97647	0.810219	0	N	1008.56	966.234	1007.61	987.396	1010.35	986.193	1047.49	1121.19	946.058	970.169	969.14	977.1	968.269	1011.09	968.027	943.2	1040.09	991.771
FA35	0	0	0	165	63	1.69	23.1405	32	1	26	280	995	5.8	0.763428	0.38	158	93.4911	69	40.8284	90	53.2544	57	1	70	107	63.3136	6.3	3.72781	0.677215	0	N	1050.9	1029.9	1009.4	1040.4	1016.64	1043.38	1035.24	1072.73	1019.27	991.009	985.073	1004.0	1028.66	1017.76	1005.37	942.623	948.91	1026.69
FA36	0	0	0	168	61	1.69	21.6128	33	1	16	429	969	17	1.23045	0.36	154	91.1243	53	31.3609	101	59.7633	66	1	62	125	73.9645	6.262	3.70533	0.811688	0	N	990.568	987.294	1027.42	988.931	929.619	996.863	1007.69	1010.51	1005.75	968.449	970.511	979.2	1014.1	1011.86	997.697	954.057	1002.82	1035.63
FA37	0	0	1	142	39	1.24	19.3414	11	0	8	775	875	2.6	0.414973	0.39	76	61.2903	18	14.5161	58	46.7742	77	1	87	103	83.0645	5.046	4.06935	1.35526	0	N	998.515	1011.35	994.697	1004.93	983.755	995.81	962.029	1013.24	998.188	999.268	980.266	1003.2	1008.13	1004.68	991.757	1016.27	997.027	998.201
FA38	0	0	0	176	63	1.77	20.3383	38	1	9	1069	1069	29.5	1.46982	0.39	89	50.2825	22	12.4294	68	38.4181	76	1	75	130	73.4463	5.1	2.88136	1.46067	0	S	1019.39	1015.79	1001.56	1017.59	947.154	998.678	1008.37	1100.53	1063.64	980.238	961.694	998.9	1032	1044.14	1028.75	985.211	950.359	1021.87
FA39	0	1	1	180	89	2.09	27.4691	48	1	24	682	1041	24	1.38021	0.45	134	64.1148	56	26.7943	78	37.3206	58.2	1	63	160	76.555	4.914	2.3512	1.19403	0	N	992.653	977.741	973.215	985.197	363.337	363.906	377.627	360.22	294.814	343.744	342.793	353.9	372.337	352.704	288.134	355.617	342.243	355.537
FA40	0	0	1	182	72.7	1.93	21.9478	33	1	23	301	1135	10	1	0.47	130	67.3575	38	19.6891	93	48.1865	71	1	74	146	75.6477	6.882	3.5658	1.12308	0	N	961.625	932.451	914.859	947.038	947.085	958.919	946.784	959.993	957.06	931.767	904.023	911.4	938.298	937.099	933.114	923.378	911.067	905.077
FA41	0	0	0	160	54.5	1.56	21.2891	15	0	15	837	987	0.1	-1	0.35	127	81.4103	69	44.2308	57	36.5385	45	0	72	119	76.2821	4.104	2.63077	0.937008	1	N	993.758	966.967	999.38	980.362	991.623	987.986	971.868	999.004	1015.65	991.428	965.433	962.3	972.836	955.725	984.794	978.797	999.32	992.024
FA42	0	0	1	188	67.5	1.92	19.098	17	0	15	514	883	2	0.30103	0.42	133	69.2708	66	34.375	67	34.8958	51	0	60	132	68.75	4.02	2.09375	0.992481	0	N	975.966	942.027	965.808	958.996	947.079	956.348	972.335	1021.07	989.328	957.674	897.546	949.9	940.329	966.919	938.013	941.393	919.034	983.62
FA43	0	0	1	134	28	1.03	15.5937	10	0	9	890	890	1	0	0.36	67	65.0485	32	31.068	34	33.0097	52	0	86	75	72.8155	2.924	2.83883	1.1194	0	N	1002.53	1019.37	1086.54	1010.95	999.018	1021.19	1006.54	999.556	947.75	1004.28	1031.92	1046.6	1042.55	1061.5	1011.64	1021.99	1102.31	1088.78
[truncated: 50 more columns]
